# Supplementary material for: Sudden hypoxemia after uneventful laparoscopic cholecystectomy: another form of SAM presentation
Source: BMC Anesthesiol. 2015 Apr 16;15:51. doi: 10.1186/s12871-015-0031-y (PMC4424508; doi:10.1186/s12871-015-0031-y)
Supplement: Additional file 1: — Bedside transthoracic echocardiography (color-flow Doppler mapping). Left parasternal long axis view in the post-anesthesia care unit before (a) and after (b) sublingual nitrate. (a) hypercontractile left ventricle with slight mosaic flow signals in the left ventricular outflow tract and posteriorly directed slight jet of mitral regurgitation (MR) were noted on color-flow Doppler mapping. (b) MR jet in the posterior direction and mosaic pattern left ventricular outflow obstruction increased significantly. [file 12871_2015_31_MOESM1_ESM.zip]

Archive with 1 entries (1 files):
- 12871_2015_31_MOESM1_ESM.wmv
