# Supplementary material for: Sudden hypoxemia after uneventful laparoscopic cholecystectomy: another form of SAM presentation
Source: BMC Anesthesiol. 2015 Apr 16;15:51. doi: 10.1186/s12871-015-0031-y (PMC4424508; doi:10.1186/s12871-015-0031-y)
Supplement: Additional file 2: — Cardiac MRI obtained 4 days after surgery revealed chordal systolic anterior motion with mitral regurgitation. There were no abnormalities in global shape, size, and systolic function of the left ventricle, except for some protrusion of the basal interventricular septum towards the left ventricular outflow tract. [file 12871_2015_31_MOESM2_ESM.zip]

Archive with 1 entries (1 files):
- 12871_2015_31_MOESM2_ESM.avi
